# Supplementary material for: ﻿Six new species of the leafhopper subgenus Pediopsoides (Pediopsoides) (Hemiptera, Cicadellidae, Eurymelinae, Macropsini) from China
Source: Zookeys. 2023 Jun 5;1165:183–201. doi: 10.3897/zookeys.1165.81776 (PMC10261970; doi:10.3897/zookeys.1165.81776)
Supplement: XML Treatment for Pediopsoides (Pediopsoides) ailaoshanensis [file zookeys.1165.81776-treatment2.xml]

<!DOCTYPE tp:taxon-treatment
  PUBLIC "-//TaxonX//DTD Taxonomic Treatment Publishing DTD v0 20100105//EN" "tax-treatment-NSO.dtd">
<tp:taxon-treatment xmlns:tp="http://www.plazi.org/taxpub"><tp:treatment-meta><kwd-group><label>Taxon classification</label><kwd>
                <named-content content-type="kingdom">Animalia</named-content>
              </kwd><kwd>
                <named-content content-type="order">Hemiptera</named-content>
              </kwd><kwd>
                <named-content content-type="family">Cicadellidae</named-content>
              </kwd></kwd-group><mixed-citation publication-type="journal"><person-group><name><surname>Li</surname><given-names>Hu</given-names></name><name><surname>Li</surname><given-names>Juan</given-names></name><name><surname>Webb</surname><given-names>Michael D.</given-names></name><name><surname>Wang</surname><given-names>Jia-Jia</given-names></name><name><surname>Dai</surname><given-names>Ren-Huai</given-names></name></person-group><article-title>﻿Six new species of the leafhopper subgenus <italic><tp:taxon-name><tp:taxon-name-part taxon-name-part-type="genus" reg="Pediopsoides"/><tp:taxon-name-part taxon-name-part-type="subgenus" reg="Pediopsoides">Pediopsoides</tp:taxon-name-part></tp:taxon-name></italic> (<italic><tp:taxon-name><tp:taxon-name-part taxon-name-part-type="genus" reg="Pediopsoides">Pediopsoides</tp:taxon-name-part></tp:taxon-name></italic>) (<tp:taxon-name><tp:taxon-name-part taxon-name-part-type="order">Hemiptera</tp:taxon-name-part></tp:taxon-name>, <tp:taxon-name><tp:taxon-name-part taxon-name-part-type="family">Cicadellidae</tp:taxon-name-part></tp:taxon-name>, <tp:taxon-name><tp:taxon-name-part taxon-name-part-type="subfamily">Eurymelinae</tp:taxon-name-part></tp:taxon-name>, <tp:taxon-name><tp:taxon-name-part taxon-name-part-type="tribe">Macropsini</tp:taxon-name-part></tp:taxon-name>) from China</article-title><source>Zookeys</source><day>05</day><month>06</month><year>2023</year><volume>1165</volume><fpage>183</fpage><lpage>201</lpage><pub-id pub-id-type="doi">10.3897/zookeys.1165.81776</pub-id></mixed-citation></tp:treatment-meta><tp:nomenclature><label>﻿</label><tp:taxon-name><object-id xmlns:xlink="http://www.w3.org/1999/xlink" content-type="arpha" xlink:type="simple">2FD8B2D8-F38F-5013-8DF8-121816328D19</object-id><tp:taxon-name-part taxon-name-part-type="genus" reg="Pediopsoides">Pediopsoides</tp:taxon-name-part> (<tp:taxon-name-part taxon-name-part-type="subgenus" reg="Pediopsoides">Pediopsoides</tp:taxon-name-part>) <tp:taxon-name-part taxon-name-part-type="species" reg="ailaoshanensis">ailaoshanensis</tp:taxon-name-part><object-id xmlns:xlink="http://www.w3.org/1999/xlink" content-type="zoobank" xlink:type="simple">https://zoobank.org/4C853E55-036C-4C9E-BA7B-C43EFC953697</object-id></tp:taxon-name><tp:taxon-authority>Li &amp; Dai</tp:taxon-authority><tp:taxon-status xmlns:xlink="http://www.w3.org/1999/xlink" xlink:type="simple">sp. nov.</tp:taxon-status><xref ref-type="fig" rid="F1">Figs 1–11</xref></tp:nomenclature><tp:treatment-sec sec-type="material" id="SECID0EK6AG"><title>Material examined.</title><p><bold><italic>Holotype</italic></bold> ♂, China: Yunnan Province, Yuxi City, Ailaoshan National Natural Reserve, 2400 m above sea level, 08.viii.2015, collected by Yun-Fei Wu and Jia-Jia Wang (<abbrev xmlns:xlink="http://www.w3.org/1999/xlink" content-type="institution" xlink:title="Museum of Zoology and Botany, Shaanxi University of Technology, Hanzhong, China" id="ABBRID0EV6AG" xlink:type="simple">SUHC</abbrev>).</p></tp:treatment-sec><tp:treatment-sec sec-type="description" id="SECID0E16AG"><title>Description.</title><p><bold><italic>Body color</italic></bold> (Figs <xref ref-type="fig" rid="F1">1–3</xref>). Dorsum yellowish to brown. Head (Fig. <xref ref-type="fig" rid="F1">1</xref>) yellowish, frontal margin of central part pale brown; face (Fig. <xref ref-type="fig" rid="F1">3</xref>) evenly yellowish except postclypeus with large pale brown spot centrally and anteclypeus brown to black; eyes brown with reddish tinge. Pronotum (Fig. <xref ref-type="fig" rid="F1">1</xref>) yellowish adjacent to eyes, other parts dark brown, posterior margin nearly black. Mesonotum (Fig. <xref ref-type="fig" rid="F1">1</xref>) yellow-brown, basal triangles dark brown, striations, and punctures on surface darker brown. Forewings (Figs <xref ref-type="fig" rid="F1">1</xref>, <xref ref-type="fig" rid="F1">2</xref>) pale brown, veins darker brown. Legs yellowish with brown markings.</p><p><bold><italic>Body morphology</italic></bold> (Figs <xref ref-type="fig" rid="F1">1–3</xref>). Head including eyes (Fig. <xref ref-type="fig" rid="F1">1</xref>) narrower than pronotum, crown short, parallel sided. Face across eyes (Fig. <xref ref-type="fig" rid="F1">3</xref>) wider than long, surface with clear punctures and stripes, distance between ocelli nearly 8.2 × that from ocellus to adjacent eye. Pronotum (Fig. <xref ref-type="fig" rid="F1">1</xref>) broad, 2.5 × wider than long, with almost transverse striations, anterior margin convex and posterior margin concave at midlength. Mesonotum (Fig. <xref ref-type="fig" rid="F1">1</xref>) ~ 1.5 × longer than pronotum. Forewing (Fig. <xref ref-type="fig" rid="F1">1</xref>) with veins prominent.</p><fig id="F1" position="float" orientation="portrait"><object-id xmlns:xlink="http://www.w3.org/1999/xlink" content-type="doi" xlink:type="simple">10.3897/zookeys.1165.81776.figures1-11</object-id><object-id xmlns:xlink="http://www.w3.org/1999/xlink" content-type="arpha" xlink:type="simple">F05BC054-5272-598F-8AAF-04B3E9B9B55A</object-id><label>Figures 1–11.</label><caption><p><tp:taxon-name><tp:taxon-name-part taxon-name-part-type="genus" reg="Pediopsoides">Pediopsoides</tp:taxon-name-part> (<tp:taxon-name-part taxon-name-part-type="subgenus" reg="Pediopsoides">Pediopsoides</tp:taxon-name-part>) <tp:taxon-name-part taxon-name-part-type="species" reg="ailaoshanensis">ailaoshanensis</tp:taxon-name-part></tp:taxon-name> Li &amp; Dai, sp. nov. <bold>1</bold> male habitus, dorsal view <bold>2</bold> male habitus, lateral view <bold>3</bold> face <bold>4</bold> male pygofer and subgenital plate, lateral view <bold>5</bold> pygofer inner ventral distal margins in direction of arrow in Fig. <xref ref-type="fig" rid="F1">4</xref>, ventral view <bold>6</bold> dorsal connective and 10<sup>th</sup> tergite, lateral view <bold>7</bold> style, lateral view <bold>8</bold> connective, dorsal view <bold>9</bold> connective, lateral view <bold>10</bold> aedeagus, lateral view <bold>11</bold> aedeagus, ventral view. Scale bars: 1 mm (<bold>1, 2</bold>); 0.5 mm (<bold>3</bold>).</p></caption><graphic xmlns:xlink="http://www.w3.org/1999/xlink" xlink:href="zookeys-1165-183_article-81776__-g001.jpg" position="float" orientation="portrait" xlink:type="simple" id="oo_859812.jpg"><uri content-type="original_file" xlink:type="simple">https://binary.pensoft.net/fig/859812</uri></graphic></fig><p><bold><italic>Male genitalia</italic></bold> (Figs <xref ref-type="fig" rid="F1">4–11</xref>). Pygofer side (Fig. <xref ref-type="fig" rid="F1">4</xref>) broad basally, lobe stout with truncated caudal margin, ventral margin with a few scattered setae, distal half with four or five small teeth (Fig. <xref ref-type="fig" rid="F1">5</xref>). Subgenital plate (Fig. <xref ref-type="fig" rid="F1">4</xref>) slender, shorter than ventral margin of pygofer, surface with fine setae. Dorsal connective (Fig. <xref ref-type="fig" rid="F1">6</xref>) strongly developed, S-shaped, with median long slender process directly mesally from ventral margin, apical half strongly curved ventrally and twisted. Style (Fig. <xref ref-type="fig" rid="F1">7</xref>) angled at basal 2/5. Connective (Figs <xref ref-type="fig" rid="F1">8</xref>, <xref ref-type="fig" rid="F1">9</xref>) with anterior margin wider than posterior margin, and both lateral arms twisted dorsally. Aedeagus (Figs <xref ref-type="fig" rid="F1">10</xref>, <xref ref-type="fig" rid="F1">11</xref>) broad basally, tapered to acute apex, shaft almost straight in lateral view, with pair of spine-like processes from lateral margins at midlength, dorsal apodeme developed but short, preatrium broad, gonopore subapical to apical on ventral surface.</p></tp:treatment-sec><tp:treatment-sec sec-type="description" id="SECID0EKFBG"><title>Measurement.</title><p>Body length (including tegmen): 5.1 mm.</p></tp:treatment-sec><tp:treatment-sec sec-type="distribution" id="SECID0EPFBG"><title>Distribution.</title><p>China (Yunnan Province).</p></tp:treatment-sec><tp:treatment-sec sec-type="etymology" id="SECID0EUFBG"><title>Etymology.</title><p>The specific epithet refers to the type locality of the new species, Ailaoshan National Natural Reserve (Yunnan Province), combined with the Latin adjectival suffix -<italic>ensis</italic>, meaning from a place.</p></tp:treatment-sec><tp:treatment-sec sec-type="remarks" id="SECID0E3FBG"><title>Remarks.</title><p>The body appearance and color pattern of the new species is similar to several other congeners especially <tp:taxon-name><tp:taxon-name-part taxon-name-part-type="genus" reg="Pediopsoides">P.</tp:taxon-name-part> (<tp:taxon-name-part taxon-name-part-type="subgenus" reg="Pediopsoides">P.</tp:taxon-name-part>) <tp:taxon-name-part taxon-name-part-type="species" reg="pianmaensis">pianmaensis</tp:taxon-name-part></tp:taxon-name> and <tp:taxon-name><tp:taxon-name-part taxon-name-part-type="genus" reg="Pediopsoides">P.</tp:taxon-name-part> (<tp:taxon-name-part taxon-name-part-type="subgenus" reg="Pediopsoides">P.</tp:taxon-name-part>) <tp:taxon-name-part taxon-name-part-type="species" reg="flavus">flavus</tp:taxon-name-part></tp:taxon-name>, but it can be distinguished by the combined features of the darker brown forewing venation, the aedeagal shaft with pair of spine-like processes, and the different shape of the dorsal connective.</p></tp:treatment-sec></tp:taxon-treatment>
