# Supplementary material for: ﻿Six new species of the leafhopper subgenus Pediopsoides (Pediopsoides) (Hemiptera, Cicadellidae, Eurymelinae, Macropsini) from China
Source: Zookeys. 2023 Jun 5;1165:183–201. doi: 10.3897/zookeys.1165.81776 (PMC10261970; doi:10.3897/zookeys.1165.81776)
Supplement: XML Treatment for Pediopsoides (Pediopsoides) huangi [file zookeys.1165.81776-treatment3.xml]

<!DOCTYPE tp:taxon-treatment
  PUBLIC "-//TaxonX//DTD Taxonomic Treatment Publishing DTD v0 20100105//EN" "tax-treatment-NSO.dtd">
<tp:taxon-treatment xmlns:tp="http://www.plazi.org/taxpub"><tp:treatment-meta><kwd-group><label>Taxon classification</label><kwd>
                <named-content content-type="kingdom">Animalia</named-content>
              </kwd><kwd>
                <named-content content-type="order">Hemiptera</named-content>
              </kwd><kwd>
                <named-content content-type="family">Cicadellidae</named-content>
              </kwd></kwd-group><mixed-citation publication-type="journal"><person-group><name><surname>Li</surname><given-names>Hu</given-names></name><name><surname>Li</surname><given-names>Juan</given-names></name><name><surname>Webb</surname><given-names>Michael D.</given-names></name><name><surname>Wang</surname><given-names>Jia-Jia</given-names></name><name><surname>Dai</surname><given-names>Ren-Huai</given-names></name></person-group><article-title>﻿Six new species of the leafhopper subgenus <italic><tp:taxon-name><tp:taxon-name-part taxon-name-part-type="genus" reg="Pediopsoides"/><tp:taxon-name-part taxon-name-part-type="subgenus" reg="Pediopsoides">Pediopsoides</tp:taxon-name-part></tp:taxon-name></italic> (<italic><tp:taxon-name><tp:taxon-name-part taxon-name-part-type="genus" reg="Pediopsoides">Pediopsoides</tp:taxon-name-part></tp:taxon-name></italic>) (<tp:taxon-name><tp:taxon-name-part taxon-name-part-type="order">Hemiptera</tp:taxon-name-part></tp:taxon-name>, <tp:taxon-name><tp:taxon-name-part taxon-name-part-type="family">Cicadellidae</tp:taxon-name-part></tp:taxon-name>, <tp:taxon-name><tp:taxon-name-part taxon-name-part-type="subfamily">Eurymelinae</tp:taxon-name-part></tp:taxon-name>, <tp:taxon-name><tp:taxon-name-part taxon-name-part-type="tribe">Macropsini</tp:taxon-name-part></tp:taxon-name>) from China</article-title><source>Zookeys</source><day>05</day><month>06</month><year>2023</year><volume>1165</volume><fpage>183</fpage><lpage>201</lpage><pub-id pub-id-type="doi">10.3897/zookeys.1165.81776</pub-id></mixed-citation></tp:treatment-meta><tp:nomenclature><label>﻿</label><tp:taxon-name><object-id xmlns:xlink="http://www.w3.org/1999/xlink" content-type="arpha" xlink:type="simple">DB240A4E-00AF-5505-8E15-296BA23E81D6</object-id><tp:taxon-name-part taxon-name-part-type="genus" reg="Pediopsoides">Pediopsoides</tp:taxon-name-part> (<tp:taxon-name-part taxon-name-part-type="subgenus" reg="Pediopsoides">Pediopsoides</tp:taxon-name-part>) <tp:taxon-name-part taxon-name-part-type="species" reg="huangi">huangi</tp:taxon-name-part><object-id xmlns:xlink="http://www.w3.org/1999/xlink" content-type="zoobank" xlink:type="simple">https://zoobank.org/7E864F85-F2CA-408B-BAEC-E3D9E3029DE1</object-id></tp:taxon-name><tp:taxon-authority>Li &amp; Dai</tp:taxon-authority><tp:taxon-status xmlns:xlink="http://www.w3.org/1999/xlink" xlink:type="simple">sp. nov.</tp:taxon-status><xref ref-type="fig" rid="F6">Figs 54–60</xref><tp:nomenclature-citation-list><tp:nomenclature-citation><tp:taxon-name><tp:taxon-name-part taxon-name-part-type="genus" reg="Pediopsoides">P.</tp:taxon-name-part> (<tp:taxon-name-part taxon-name-part-type="subgenus" reg="Pediopsoides">P.</tp:taxon-name-part>) <tp:taxon-name-part taxon-name-part-type="species" reg="femorata">femorata</tp:taxon-name-part></tp:taxon-name><comment>Huang &amp; Viraktamath, 1993: 365; figs 18–28, misidentification.</comment></tp:nomenclature-citation><tp:nomenclature-citation><tp:taxon-name><tp:taxon-name-part taxon-name-part-type="genus" reg="Pediopsoides">P.</tp:taxon-name-part> (<tp:taxon-name-part taxon-name-part-type="subgenus" reg="Pediopsoides">P.</tp:taxon-name-part>) <tp:taxon-name-part taxon-name-part-type="species" reg="huangi">huangi</tp:taxon-name-part></tp:taxon-name><comment>Li &amp; Dai, 2018 in <xref ref-type="bibr" rid="B2">Dai et al. 2018</xref>: 203, figs 127A–F. Treated as a new name for <tp:taxon-name><tp:taxon-name-part taxon-name-part-type="genus" reg="Pediopsoides">P.</tp:taxon-name-part> (<tp:taxon-name-part taxon-name-part-type="subgenus" reg="Pediopsoides">P.</tp:taxon-name-part>) <tp:taxon-name-part taxon-name-part-type="species" reg="femorata">femorata</tp:taxon-name-part></tp:taxon-name> Huang &amp; Viraktamath, 1993 (nec <tp:taxon-name><tp:taxon-name-part taxon-name-part-type="genus" reg="Pediopsis">Pediopsis</tp:taxon-name-part><tp:taxon-name-part taxon-name-part-type="species" reg="femorata">femorata</tp:taxon-name-part></tp:taxon-name> Hamilton, 1980). See Remarks.</comment></tp:nomenclature-citation></tp:nomenclature-citation-list></tp:nomenclature><tp:treatment-sec sec-type="material" id="SECID0EMKBG"><title>Material examined.</title><p>From original figures (see Remarks). <bold><italic>Holotype</italic></bold> ♂, China: Taiwan, Taichung, Anmashan, 08.viii.1987, collected by C. T. Yang; <bold><italic>Paratype</italic></bold>: 1 ♀, same data as holotype except 05.viii.1987 (both National Museum of Natural Science, Taichung, Taiwan).</p></tp:treatment-sec><tp:treatment-sec sec-type="description" id="SECID0EYKBG"><title>Description.</title><p>See description by <xref ref-type="bibr" rid="B6">Huang and Viraktamath (1993)</xref> of <tp:taxon-name><tp:taxon-name-part taxon-name-part-type="genus" reg="Pediopsoides">P.</tp:taxon-name-part> (<tp:taxon-name-part taxon-name-part-type="subgenus" reg="Pediopsoides">P.</tp:taxon-name-part>) <tp:taxon-name-part taxon-name-part-type="species" reg="femorata">femorata</tp:taxon-name-part></tp:taxon-name>.</p></tp:treatment-sec><tp:treatment-sec sec-type="distribution" id="SECID0EQLBG"><title>Distribution.</title><p>China (Taiwan).</p></tp:treatment-sec><tp:treatment-sec sec-type="etymology" id="SECID0EVLBG"><title>Etymology.</title><p>The specific epithet is in honor of Dr. Kun-Wei Huang, one of the authors who originally described the species.</p></tp:treatment-sec><tp:treatment-sec sec-type="remarks" id="SECID0E1LBG"><title>Remarks.</title><p>This species was misidentified and described as <tp:taxon-name><tp:taxon-name-part taxon-name-part-type="genus" reg="Pediopsoides">P.</tp:taxon-name-part> (<tp:taxon-name-part taxon-name-part-type="subgenus" reg="Pediopsoides">P.</tp:taxon-name-part>) <tp:taxon-name-part taxon-name-part-type="species" reg="femorata">femorata</tp:taxon-name-part></tp:taxon-name> Hamilton by <xref ref-type="bibr" rid="B6">Huang and Viraktamath (1993)</xref>. Later it was renamed as <tp:taxon-name><tp:taxon-name-part taxon-name-part-type="genus" reg="Pediopsoides">P.</tp:taxon-name-part> (<tp:taxon-name-part taxon-name-part-type="subgenus" reg="Pediopsoides">P.</tp:taxon-name-part>) <tp:taxon-name-part taxon-name-part-type="species" reg="huangi">huangi</tp:taxon-name-part></tp:taxon-name> by <xref ref-type="bibr" rid="B2">Dai et al. (2018)</xref> (see <xref ref-type="bibr" rid="B13">Li et al. 2023</xref>) but as these authors had not indicated that it was a new species nor designated a holotype, their name had remained unavailable, and their new species was not valid. Here, we correct these omissions (see above). However unaccountably, images supposedly of the specimens described by Huang &amp; Viraktamath, 1993, sent to the first author by Dr. Huang some years ago, do not match the habitus figures given by these authors. The latter figures show a weakly produced head compared to a greatly produced head in the received images. Unfortunately, enquiries made at the type depository (see above) indicated only an empty box was present containing a note saying that specimens had been removed for imaging. Therefore, for the present, identity of the species rests with figures of the male genitalia, reproduced here from the original (Figs <xref ref-type="fig" rid="F6">54–60</xref>).</p></tp:treatment-sec><tp:treatment-sec><!--Section generated to contain objects referenced in tp:taxon-treatment.--><fig id="F6" position="float" orientation="portrait"><object-id xmlns:xlink="http://www.w3.org/1999/xlink" content-type="doi" xlink:type="simple">10.3897/zookeys.1165.81776.figures54-60</object-id><object-id xmlns:xlink="http://www.w3.org/1999/xlink" content-type="arpha" xlink:type="simple">42DDAD54-D221-5D65-9703-2BC679CD5E70</object-id><label>Figures 54–60.</label><caption><p><tp:taxon-name><tp:taxon-name-part taxon-name-part-type="genus" reg="Pediopsoides">Pediopsoides</tp:taxon-name-part> (<tp:taxon-name-part taxon-name-part-type="subgenus" reg="Pediopsoides">Pediopsoides</tp:taxon-name-part>) <tp:taxon-name-part taxon-name-part-type="species" reg="huangi">huangi</tp:taxon-name-part></tp:taxon-name> Li &amp; Dai, sp. nov. (after <xref ref-type="bibr" rid="B6">Huang and Viraktamath 1993</xref>) <bold>54</bold> male pygofer and subgenital plate, lateral view <bold>55</bold> pygofer inner ventral distal margin, ventral view <bold>56</bold> pygofer inner ventral distal margin, ventromedial view <bold>57</bold> dorsal connective, lateral view <bold>58</bold> style, lateral view <bold>59</bold> aedeagus, lateral view <bold>60</bold> aedeagus, dorsal view.</p></caption><graphic xmlns:xlink="http://www.w3.org/1999/xlink" xlink:href="zookeys-1165-183_article-81776__-g006.jpg" position="float" orientation="portrait" xlink:type="simple" id="oo_859817.jpg"><uri content-type="original_file" xlink:type="simple">https://binary.pensoft.net/fig/859817</uri></graphic></fig></tp:treatment-sec><ref-list><ref id="B6"><mixed-citation xmlns:xlink="http://www.w3.org/1999/xlink" xlink:type="simple"><person-group><name name-style="western"><surname>Huang</surname><given-names>KW</given-names></name><name name-style="western"><surname>Viraktamath</surname><given-names>CA</given-names></name></person-group> (<year>1993</year>) <article-title>The Macropsine Leafhoppers (<tp:taxon-name><tp:taxon-name-part taxon-name-part-type="suborder">Homoptera</tp:taxon-name-part></tp:taxon-name>: <tp:taxon-name><tp:taxon-name-part taxon-name-part-type="family">Cicadellidae</tp:taxon-name-part></tp:taxon-name>) of Taiwan.</article-title><source>Chinese Journal of Entomology</source><volume>13</volume>: <fpage>361</fpage>–<lpage>373</lpage>.</mixed-citation></ref><ref id="B2"><mixed-citation xmlns:xlink="http://www.w3.org/1999/xlink" xlink:type="simple"><person-group><name name-style="western"><surname>Dai</surname><given-names>R-H</given-names></name><name name-style="western"><surname>Li</surname><given-names>H</given-names></name><name name-style="western"><surname>Li</surname><given-names>Z-Z</given-names></name></person-group> (<year>2018</year>) <source><tp:taxon-name><tp:taxon-name-part taxon-name-part-type="subfamily">Macropsinae</tp:taxon-name-part></tp:taxon-name> from China (<tp:taxon-name><tp:taxon-name-part taxon-name-part-type="order">Hemiptera</tp:taxon-name-part></tp:taxon-name>: <tp:taxon-name><tp:taxon-name-part taxon-name-part-type="family">Cicadellidae</tp:taxon-name-part></tp:taxon-name>).</source><publisher-name>China Agriculture Press</publisher-name>, <publisher-loc>Beijing</publisher-loc>, <size units="page">240 pp</size>.</mixed-citation></ref><ref id="B13"><mixed-citation xmlns:xlink="http://www.w3.org/1999/xlink" xlink:type="simple"><person-group><name name-style="western"><surname>Li</surname><given-names>H</given-names></name><name name-style="western"><surname>Dai</surname><given-names>R-H</given-names></name><name name-style="western"><surname>Webb</surname><given-names>MD</given-names></name></person-group> (<year>2023</year>) <article-title>Description of two new species of the leafhopper genus <italic><tp:taxon-name><tp:taxon-name-part taxon-name-part-type="genus">Pediopsis</tp:taxon-name-part></tp:taxon-name></italic> Burmeister (<tp:taxon-name><tp:taxon-name-part taxon-name-part-type="order">Hemiptera</tp:taxon-name-part></tp:taxon-name>, <tp:taxon-name><tp:taxon-name-part taxon-name-part-type="family">Cicadellidae</tp:taxon-name-part></tp:taxon-name>, <tp:taxon-name><tp:taxon-name-part taxon-name-part-type="subfamily">Eurymelinae</tp:taxon-name-part></tp:taxon-name>, <tp:taxon-name><tp:taxon-name-part taxon-name-part-type="tribe">Macropsini</tp:taxon-name-part></tp:taxon-name>) from China.</article-title><source>ZooKeys</source><volume>1149</volume>: <fpage>135</fpage>–<lpage>144</lpage>. <ext-link xlink:href="10.3897/zookeys.1149.81434" ext-link-type="doi" xlink:type="simple">https://doi.org/10.3897/zookeys.1149.81434</ext-link></mixed-citation></ref></ref-list></tp:taxon-treatment>
