# Supplementary material for: ﻿Six new species of the leafhopper subgenus Pediopsoides (Pediopsoides) (Hemiptera, Cicadellidae, Eurymelinae, Macropsini) from China
Source: Zookeys. 2023 Jun 5;1165:183–201. doi: 10.3897/zookeys.1165.81776 (PMC10261970; doi:10.3897/zookeys.1165.81776)
Supplement: XML Treatment for Pediopsoides (Pediopsoides) maoershanensis [file zookeys.1165.81776-treatment4.xml]

<!DOCTYPE tp:taxon-treatment
  PUBLIC "-//TaxonX//DTD Taxonomic Treatment Publishing DTD v0 20100105//EN" "tax-treatment-NSO.dtd">
<tp:taxon-treatment xmlns:tp="http://www.plazi.org/taxpub"><tp:treatment-meta><kwd-group><label>Taxon classification</label><kwd>
                <named-content content-type="kingdom">Animalia</named-content>
              </kwd><kwd>
                <named-content content-type="order">Hemiptera</named-content>
              </kwd><kwd>
                <named-content content-type="family">Cicadellidae</named-content>
              </kwd></kwd-group><mixed-citation publication-type="journal"><person-group><name><surname>Li</surname><given-names>Hu</given-names></name><name><surname>Li</surname><given-names>Juan</given-names></name><name><surname>Webb</surname><given-names>Michael D.</given-names></name><name><surname>Wang</surname><given-names>Jia-Jia</given-names></name><name><surname>Dai</surname><given-names>Ren-Huai</given-names></name></person-group><article-title>﻿Six new species of the leafhopper subgenus <italic><tp:taxon-name><tp:taxon-name-part taxon-name-part-type="genus" reg="Pediopsoides"/><tp:taxon-name-part taxon-name-part-type="subgenus" reg="Pediopsoides">Pediopsoides</tp:taxon-name-part></tp:taxon-name></italic> (<italic><tp:taxon-name><tp:taxon-name-part taxon-name-part-type="genus" reg="Pediopsoides">Pediopsoides</tp:taxon-name-part></tp:taxon-name></italic>) (<tp:taxon-name><tp:taxon-name-part taxon-name-part-type="order">Hemiptera</tp:taxon-name-part></tp:taxon-name>, <tp:taxon-name><tp:taxon-name-part taxon-name-part-type="family">Cicadellidae</tp:taxon-name-part></tp:taxon-name>, <tp:taxon-name><tp:taxon-name-part taxon-name-part-type="subfamily">Eurymelinae</tp:taxon-name-part></tp:taxon-name>, <tp:taxon-name><tp:taxon-name-part taxon-name-part-type="tribe">Macropsini</tp:taxon-name-part></tp:taxon-name>) from China</article-title><source>Zookeys</source><day>05</day><month>06</month><year>2023</year><volume>1165</volume><fpage>183</fpage><lpage>201</lpage><pub-id pub-id-type="doi">10.3897/zookeys.1165.81776</pub-id></mixed-citation></tp:treatment-meta><tp:nomenclature><label>﻿</label><tp:taxon-name><object-id xmlns:xlink="http://www.w3.org/1999/xlink" content-type="arpha" xlink:type="simple">1C4404F6-DF14-5F72-8754-104B693DE0B8</object-id><tp:taxon-name-part taxon-name-part-type="genus" reg="Pediopsoides">Pediopsoides</tp:taxon-name-part> (<tp:taxon-name-part taxon-name-part-type="subgenus" reg="Pediopsoides">Pediopsoides</tp:taxon-name-part>) <tp:taxon-name-part taxon-name-part-type="species" reg="maoershanensis">maoershanensis</tp:taxon-name-part><object-id xmlns:xlink="http://www.w3.org/1999/xlink" content-type="zoobank" xlink:type="simple">https://zoobank.org/55C08504-0D12-4CCA-84BD-8A95C7EF9D77</object-id></tp:taxon-name><tp:taxon-authority>Li &amp; Dai</tp:taxon-authority><tp:taxon-status xmlns:xlink="http://www.w3.org/1999/xlink" xlink:type="simple">sp. nov.</tp:taxon-status><xref ref-type="fig" rid="F2">Figs 12–22</xref></tp:nomenclature><tp:treatment-sec sec-type="material" id="SECID0E3OBG"><title>Material examined.</title><p><bold><italic>Holotype</italic></bold> ♂, China: Guangxi Autonomous Region, Guilin City, Maoershan National Natural Reserve, 19.vii.2015, collected by Yun-Fei Wu; <bold><italic>Paratype</italic></bold> 1 ♂, same data as the holotype (both <abbrev xmlns:xlink="http://www.w3.org/1999/xlink" content-type="institution" xlink:title="Museum of Zoology and Botany, Shaanxi University of Technology, Hanzhong, China" id="ABBRID0EKPBG" xlink:type="simple">SUHC</abbrev>).</p><fig id="F2" position="float" orientation="portrait"><object-id xmlns:xlink="http://www.w3.org/1999/xlink" content-type="doi" xlink:type="simple">10.3897/zookeys.1165.81776.figures12-22</object-id><object-id xmlns:xlink="http://www.w3.org/1999/xlink" content-type="arpha" xlink:type="simple">6A8F4ED1-B2B2-5204-8538-EC0E084E8038</object-id><label>Figures 12–22.</label><caption><p><tp:taxon-name><tp:taxon-name-part taxon-name-part-type="genus" reg="Pediopsoides">Pediopsoides</tp:taxon-name-part> (<tp:taxon-name-part taxon-name-part-type="subgenus" reg="Pediopsoides">Pediopsoides</tp:taxon-name-part>) <tp:taxon-name-part taxon-name-part-type="species" reg="maoershanensis">maoershanensis</tp:taxon-name-part></tp:taxon-name> Li &amp; Dai, sp. nov. <bold>12</bold> male habitus, dorsal view <bold>13</bold> male habitus, lateral view <bold>14</bold> face <bold>15</bold> male pygofer and subgenital plate, lateral view <bold>16</bold> pygofer inner ventral distal margins in direction of arrow in Fig. <xref ref-type="fig" rid="F2">15</xref>, ventral view <bold>17</bold> dorsal connective, lateral view <bold>18</bold> style, lateral view <bold>19</bold> connective, dorsal view <bold>20</bold> connective, lateral view <bold>21</bold> aedeagus, lateral view <bold>22</bold> aedeagus, ventral view. Scale bars: 1 mm (<bold>12, 13</bold>); 0.5 mm (<bold>14</bold>).</p></caption><graphic xmlns:xlink="http://www.w3.org/1999/xlink" xlink:href="zookeys-1165-183_article-81776__-g002.jpg" position="float" orientation="portrait" xlink:type="simple" id="oo_859813.jpg"><uri content-type="original_file" xlink:type="simple">https://binary.pensoft.net/fig/859813</uri></graphic></fig></tp:treatment-sec><tp:treatment-sec sec-type="description" id="SECID0EIRBG"><title>Description.</title><p><bold><italic>Body color</italic></bold> (Figs <xref ref-type="fig" rid="F2">12–14</xref>). Ground color yellowish to dark brown with striations and punctures on surfaces of head, face, pronotum, and mesonotum pale brown. Head (Fig. <xref ref-type="fig" rid="F2">12</xref>) yellowish, anterior margin of central part weakly brown; face (Fig. <xref ref-type="fig" rid="F2">14</xref>) evenly yellowish except postclypeus with large slight brown spot centrally and anteclypeus brown to black apically; eyes brown with reddish tinge. Pronotum (Fig. <xref ref-type="fig" rid="F2">12</xref>) yellowish brown adjacent to eyes, other parts dark brown. Mesonotum (Fig. <xref ref-type="fig" rid="F2">12</xref>) yellow brown, basal triangles dark brown. Forewings (Figs <xref ref-type="fig" rid="F2">12</xref>, <xref ref-type="fig" rid="F2">13</xref>) dark brown with venation concolorous. Legs yellowish grey.</p><p><bold><italic>Body morphology</italic></bold> (Figs <xref ref-type="fig" rid="F2">12–14</xref>). Head including eyes (Fig. <xref ref-type="fig" rid="F2">12</xref>) narrower than pronotum, crown shorter near eyes. Face including eyes (Fig. <xref ref-type="fig" rid="F2">14</xref>) wider than long, with clear punctures and striations, postclypeus (Fig. <xref ref-type="fig" rid="F2">14</xref>) with weak longitudinal carina; distance between ocelli nearly 7.5 × that from ocellus to adjacent eye; pronotum (Fig. <xref ref-type="fig" rid="F2">12</xref>) 2.9 × broader than long, with weak transverse striations, mesonotum (Fig. <xref ref-type="fig" rid="F2">12</xref>) about 1.6 × as long as pronotum.</p><p><bold><italic>Male genitalia</italic></bold> (Figs <xref ref-type="fig" rid="F2">15–22</xref>). Pygofer side (Fig. <xref ref-type="fig" rid="F2">15</xref>) broad basally, relatively narrow, and prolonged caudally, ventral margin with scattered marginal setae, caudal half produced into a prominent but short spine-like process preceded by three or four spines (Fig. <xref ref-type="fig" rid="F2">16</xref>). Subgenital plate (Fig. <xref ref-type="fig" rid="F2">15</xref>) slender, slightly shorter than ventral margin of pygofer, with fine setae. Dorsal connective (Fig. <xref ref-type="fig" rid="F2">17</xref>), stout, S-shaped, axe-like, apical half wide with distinct serrated margins. Style (Fig. <xref ref-type="fig" rid="F2">18</xref>) angled at basal 1/3, stem gradually widened to apex. Connective (Figs <xref ref-type="fig" rid="F2">19</xref>, <xref ref-type="fig" rid="F2">20</xref>), anterior margin wider than posterior margin, both lateral arms twisted dorsally. Aedeagus (Figs <xref ref-type="fig" rid="F2">21</xref>, <xref ref-type="fig" rid="F2">22</xref>) simple, broad basally, bent dorsally, and gradually tapered to acute apex in lateral view, shaft of uniform width, with rounded apex in ventral view, gonopore near apex on ventral surface.</p></tp:treatment-sec><tp:treatment-sec sec-type="description" id="SECID0E4UBG"><title>Measurement.</title><p>Body length (including tegmen): 4.5–4.6 mm.</p></tp:treatment-sec><tp:treatment-sec sec-type="distribution" id="SECID0ECVBG"><title>Distribution.</title><p>China (Guangxi Autonomous Region).</p></tp:treatment-sec><tp:treatment-sec sec-type="etymology" id="SECID0EHVBG"><title>Etymology.</title><p>The specific epithet refers to the type locality of the new species, Maoershan National Natural Reserve, combined with the Latin adjectival suffix -<italic>ensis</italic>, meaning from a place.</p></tp:treatment-sec><tp:treatment-sec sec-type="remarks" id="SECID0EPVBG"><title>Remarks.</title><p>This new species is similar to <tp:taxon-name><tp:taxon-name-part taxon-name-part-type="genus" reg="Pediopsoides">P.</tp:taxon-name-part> (<tp:taxon-name-part taxon-name-part-type="subgenus" reg="Pediopsoides">P.</tp:taxon-name-part>) <tp:taxon-name-part taxon-name-part-type="species" reg="bispinatus">bispinatus</tp:taxon-name-part></tp:taxon-name> in appearance and coloration, and somewhat similar to <tp:taxon-name><tp:taxon-name-part taxon-name-part-type="genus" reg="Pediopsoides">P.</tp:taxon-name-part> (<tp:taxon-name-part taxon-name-part-type="subgenus" reg="Pediopsoides">P.</tp:taxon-name-part>) <tp:taxon-name-part taxon-name-part-type="species" reg="ailaoshanensis">ailaoshanensis</tp:taxon-name-part></tp:taxon-name>, but can be distinguished from all members of the subgenus by the following combination of features: aedeagus simple, bent dorsally and gradually tapered to acute apex without processes; dorsal connective strongly developed, axe-like, with apical half with serrated margins. It can also be distinguished by the shape of the pygofer and pygofer processes.</p></tp:treatment-sec></tp:taxon-treatment>
