# Supplementary material for: ﻿Six new species of the leafhopper subgenus Pediopsoides (Pediopsoides) (Hemiptera, Cicadellidae, Eurymelinae, Macropsini) from China
Source: Zookeys. 2023 Jun 5;1165:183–201. doi: 10.3897/zookeys.1165.81776 (PMC10261970; doi:10.3897/zookeys.1165.81776)
Supplement: XML Treatment for Pediopsoides (Pediopsoides) quadrispinosus [file zookeys.1165.81776-treatment5.xml]

<!DOCTYPE tp:taxon-treatment
  PUBLIC "-//TaxonX//DTD Taxonomic Treatment Publishing DTD v0 20100105//EN" "tax-treatment-NSO.dtd">
<tp:taxon-treatment xmlns:tp="http://www.plazi.org/taxpub"><tp:treatment-meta><kwd-group><label>Taxon classification</label><kwd>
                <named-content content-type="kingdom">Animalia</named-content>
              </kwd><kwd>
                <named-content content-type="order">Hemiptera</named-content>
              </kwd><kwd>
                <named-content content-type="family">Cicadellidae</named-content>
              </kwd></kwd-group><mixed-citation publication-type="journal"><person-group><name><surname>Li</surname><given-names>Hu</given-names></name><name><surname>Li</surname><given-names>Juan</given-names></name><name><surname>Webb</surname><given-names>Michael D.</given-names></name><name><surname>Wang</surname><given-names>Jia-Jia</given-names></name><name><surname>Dai</surname><given-names>Ren-Huai</given-names></name></person-group><article-title>﻿Six new species of the leafhopper subgenus <italic><tp:taxon-name><tp:taxon-name-part taxon-name-part-type="genus" reg="Pediopsoides"/><tp:taxon-name-part taxon-name-part-type="subgenus" reg="Pediopsoides">Pediopsoides</tp:taxon-name-part></tp:taxon-name></italic> (<italic><tp:taxon-name><tp:taxon-name-part taxon-name-part-type="genus" reg="Pediopsoides">Pediopsoides</tp:taxon-name-part></tp:taxon-name></italic>) (<tp:taxon-name><tp:taxon-name-part taxon-name-part-type="order">Hemiptera</tp:taxon-name-part></tp:taxon-name>, <tp:taxon-name><tp:taxon-name-part taxon-name-part-type="family">Cicadellidae</tp:taxon-name-part></tp:taxon-name>, <tp:taxon-name><tp:taxon-name-part taxon-name-part-type="subfamily">Eurymelinae</tp:taxon-name-part></tp:taxon-name>, <tp:taxon-name><tp:taxon-name-part taxon-name-part-type="tribe">Macropsini</tp:taxon-name-part></tp:taxon-name>) from China</article-title><source>Zookeys</source><day>05</day><month>06</month><year>2023</year><volume>1165</volume><fpage>183</fpage><lpage>201</lpage><pub-id pub-id-type="doi">10.3897/zookeys.1165.81776</pub-id></mixed-citation></tp:treatment-meta><tp:nomenclature><label>﻿</label><tp:taxon-name><object-id xmlns:xlink="http://www.w3.org/1999/xlink" content-type="arpha" xlink:type="simple">4B0175BE-4740-5B1D-853B-93EFC94A2586</object-id><tp:taxon-name-part taxon-name-part-type="genus" reg="Pediopsoides">Pediopsoides</tp:taxon-name-part> (<tp:taxon-name-part taxon-name-part-type="subgenus" reg="Pediopsoides">Pediopsoides</tp:taxon-name-part>) <tp:taxon-name-part taxon-name-part-type="species" reg="quadrispinosus">quadrispinosus</tp:taxon-name-part><object-id xmlns:xlink="http://www.w3.org/1999/xlink" content-type="zoobank" xlink:type="simple">https://zoobank.org/1DD04166-668A-4A8E-A25D-B37F8779973F</object-id></tp:taxon-name><tp:taxon-authority>Li &amp; Dai</tp:taxon-authority><tp:taxon-status xmlns:xlink="http://www.w3.org/1999/xlink" xlink:type="simple">sp. nov.</tp:taxon-status><xref ref-type="fig" rid="F3">Figs 23–33</xref></tp:nomenclature><tp:treatment-sec sec-type="material" id="SECID0EBYBG"><title>Material examined.</title><p><bold><italic>Holotype</italic></bold> ♂, China: Yunnan Province, Diqing Tibetan Autonomous Prefecture, Shangri-La, 08.viii.2012, collected by Zhi-Hua Fan (<abbrev xmlns:xlink="http://www.w3.org/1999/xlink" xlink:title="Institute of Entomology of Guizhou University, Guiyang, China" id="ABBRID0EMYBG" xlink:type="simple">GUGC</abbrev>).</p></tp:treatment-sec><tp:treatment-sec sec-type="description" id="SECID0EQYBG"><title>Description.</title><p><bold><italic>Body color</italic></bold> (Figs <xref ref-type="fig" rid="F3">23–25</xref>). Dorsum yellowish brown. Head (Fig. <xref ref-type="fig" rid="F3">23</xref>) yellowish with intense brown maculae; face (Fig. <xref ref-type="fig" rid="F3">23</xref>) yellowish, punctures on surface brown, postclypeus with pair of slight brown spots, below ocelli with paired spots also, eyes dark brown with reddish tinge. Pronotum (Fig. <xref ref-type="fig" rid="F3">23</xref>) yellowish brown with darker striations and punctures. Mesonotum (Fig. <xref ref-type="fig" rid="F3">23</xref>) yellow-brown with darker punctures. Forewing (Figs <xref ref-type="fig" rid="F3">23</xref>, <xref ref-type="fig" rid="F3">24</xref>) yellowish brown, several cross veins black. Legs yellow-brown with darker markings.</p><fig id="F3" position="float" orientation="portrait"><object-id xmlns:xlink="http://www.w3.org/1999/xlink" content-type="doi" xlink:type="simple">10.3897/zookeys.1165.81776.figures23-33</object-id><object-id xmlns:xlink="http://www.w3.org/1999/xlink" content-type="arpha" xlink:type="simple">98A0F4FC-CC1B-513E-882E-56ACCBB5049D</object-id><label>Figures 23–33.</label><caption><p><tp:taxon-name><tp:taxon-name-part taxon-name-part-type="genus" reg="Pediopsoides">Pediopsoides</tp:taxon-name-part> (<tp:taxon-name-part taxon-name-part-type="subgenus" reg="Pediopsoides">Pediopsoides</tp:taxon-name-part>) <tp:taxon-name-part taxon-name-part-type="species" reg="quadrispinosus">quadrispinosus</tp:taxon-name-part></tp:taxon-name> Li &amp; Dai, sp. nov. <bold>23</bold> male habitus, dorsal view <bold>24</bold> male habitus, lateral view <bold>25</bold> face <bold>26</bold> male pygofer and subgenital plate, lateral view <bold>27</bold> pygofer inner ventral distal margins in direction of arrow in Fig. <xref ref-type="fig" rid="F3">26</xref>, ventral view <bold>28</bold> dorsal connective, lateral view <bold>29</bold> style, lateral view <bold>30</bold> connective, dorsal view <bold>31</bold> connective, lateral view <bold>32</bold> aedeagus, lateral view <bold>33</bold> aedeagus, ventral view. Scale bars: 1 mm (<bold>23, 24</bold>); 0.5 mm (<bold>25</bold>).</p></caption><graphic xmlns:xlink="http://www.w3.org/1999/xlink" xlink:href="zookeys-1165-183_article-81776__-g003.jpg" position="float" orientation="portrait" xlink:type="simple" id="oo_859814.jpg"><uri content-type="original_file" xlink:type="simple">https://binary.pensoft.net/fig/859814</uri></graphic></fig><p><bold><italic>Body form</italic></bold> (Figs <xref ref-type="fig" rid="F3">23–25</xref>). Head including eyes (Fig. <xref ref-type="fig" rid="F3">23</xref>) almost as wide as pronotum, crown short and nearly parallel-sided, vertex clearly projecting forward angularly. Face (Fig. <xref ref-type="fig" rid="F3">25</xref>) slightly depressed in central part in lateral aspect (Fig. <xref ref-type="fig" rid="F3">24</xref>), face including eyes wider than long, surface with clear intense punctations and striae, postclypeus with distinct longitudinal carina, distance between ocelli nearly 4.3 × that from ocellus to adjacent eye. Pronotum (Fig. <xref ref-type="fig" rid="F3">23</xref>) broad, 2.3 × wider than long, with weak longitudinal carina at midlength, obliquely striated, anterior margin strongly produced forward, and posterior margin concave at midlength. Mesonotum (Fig. <xref ref-type="fig" rid="F3">23</xref>) nearly 1.2 × as long as pronotum. Forewing (Figs <xref ref-type="fig" rid="F3">23</xref>, <xref ref-type="fig" rid="F3">24</xref>) with veins prominent.</p><fig id="F4" position="float" orientation="portrait"><object-id xmlns:xlink="http://www.w3.org/1999/xlink" content-type="doi" xlink:type="simple">10.3897/zookeys.1165.81776.figures34-43</object-id><object-id xmlns:xlink="http://www.w3.org/1999/xlink" content-type="arpha" xlink:type="simple">78147405-3CCE-501E-A9E1-9E218C76953C</object-id><label>Figures 34–43.</label><caption><p><tp:taxon-name><tp:taxon-name-part taxon-name-part-type="genus" reg="Pediopsoides">Pediopsoides</tp:taxon-name-part> (<tp:taxon-name-part taxon-name-part-type="subgenus" reg="Pediopsoides">Pediopsoides</tp:taxon-name-part>) <tp:taxon-name-part taxon-name-part-type="species" reg="flavus">flavus</tp:taxon-name-part></tp:taxon-name> Li &amp; Dai, sp. nov. <bold>34</bold> male habitus, dorsal view <bold>35</bold> male habitus, lateral view <bold>36</bold> face <bold>37</bold> male pygofer and subgenital plate, lateral view <bold>38</bold> pygofer inner ventral distal margins in direction of arrow in Fig. <xref ref-type="fig" rid="F4">37</xref>, ventral view <bold>39</bold> dorsal connective, lateral view <bold>40</bold> style, lateral view <bold>41</bold> connective, dorsal view <bold>42</bold> aedeagus, lateral view <bold>43</bold> apical half of aedeagus, ventral view. Scale bars: 1 mm (<bold>34, 35</bold>); 0.5 mm (<bold>36</bold>).</p></caption><graphic xmlns:xlink="http://www.w3.org/1999/xlink" xlink:href="zookeys-1165-183_article-81776__-g004.jpg" position="float" orientation="portrait" xlink:type="simple" id="oo_859815.jpg"><uri content-type="original_file" xlink:type="simple">https://binary.pensoft.net/fig/859815</uri></graphic></fig><p><bold><italic>Male genitalia</italic></bold> (Figs <xref ref-type="fig" rid="F3">26–33</xref>). Pygofer side (Fig. <xref ref-type="fig" rid="F3">26</xref>) broad basally, lobe caudally truncate with dorsal and ventral margin nearly straight, apical half distinctly serrated. Subgenital plate (Fig. <xref ref-type="fig" rid="F3">26</xref>) slender, shorter than ventral margin of pygofer, surface with fine setae. Dorsal connective (Fig. <xref ref-type="fig" rid="F3">28</xref>) S-shaped, with medial long process from its ventral margin and directed posteriorly with irregular serrated margins, apex bifurcated. Style (Fig. <xref ref-type="fig" rid="F3">29</xref>) angled at basal 2/5, stem parallel-margined. Connective (Figs <xref ref-type="fig" rid="F3">30</xref>, <xref ref-type="fig" rid="F3">31</xref>), anterior margin wider than posterior margin, both lateral arms prolonged, and twisted dorsally. Aedeagus (Figs <xref ref-type="fig" rid="F3">32</xref>, <xref ref-type="fig" rid="F3">33</xref>) broad basally, shaft slender, with lateral margins sinuated in ventral view, apex with pair of short acute processes on each side of gonopore.</p></tp:treatment-sec><tp:treatment-sec sec-type="description" id="SECID0EZ6BG"><title>Measurement.</title><p>Body length (including tegmen): 4.4 mm.</p></tp:treatment-sec><tp:treatment-sec sec-type="distribution" id="SECID0E56BG"><title>Distribution.</title><p>China (Yunnan Province).</p></tp:treatment-sec><tp:treatment-sec sec-type="etymology" id="SECID0EEAAI"><title>Etymology.</title><p>The specific epithet, <italic><tp:taxon-name><tp:taxon-name-part taxon-name-part-type="genus" reg="Pediopsoides"/><tp:taxon-name-part taxon-name-part-type="species" reg="quadrispinosus">quadrispinosus</tp:taxon-name-part></tp:taxon-name></italic>, is derived from the Latin words <italic>quadri</italic>- and <italic>spinosus</italic>, referring to the aedeagal shaft with four apical spines.</p></tp:treatment-sec><tp:treatment-sec sec-type="remarks" id="SECID0EYAAI"><title>Remarks.</title><p>The new species is similar to <tp:taxon-name><tp:taxon-name-part taxon-name-part-type="genus" reg="Pediopsoides">P.</tp:taxon-name-part> (<tp:taxon-name-part taxon-name-part-type="subgenus" reg="Pediopsoides">P.</tp:taxon-name-part>) <tp:taxon-name-part taxon-name-part-type="species" reg="jingdongensis">jingdongensis</tp:taxon-name-part></tp:taxon-name> in having the same yellowish brown body and body form and male pygofer ventral margin with distinct serrations in apical half formed by a row of numerous short regularly spaced denticles. It differs, however, from <tp:taxon-name><tp:taxon-name-part taxon-name-part-type="genus" reg="Pediopsoides">P.</tp:taxon-name-part> (<tp:taxon-name-part taxon-name-part-type="subgenus" reg="Pediopsoides">P.</tp:taxon-name-part>) <tp:taxon-name-part taxon-name-part-type="species" reg="jingdongensis">jingdongensis</tp:taxon-name-part></tp:taxon-name> and all other congeners by its slender aedeagal shaft in lateral view with four apical spines and also by the shape of its dorsal connective.</p></tp:treatment-sec></tp:taxon-treatment>
