# Supplementary material for: ﻿Six new species of the leafhopper subgenus Pediopsoides (Pediopsoides) (Hemiptera, Cicadellidae, Eurymelinae, Macropsini) from China
Source: Zookeys. 2023 Jun 5;1165:183–201. doi: 10.3897/zookeys.1165.81776 (PMC10261970; doi:10.3897/zookeys.1165.81776)
Supplement: XML Treatment for Pediopsoides (Pediopsoides) flavus [file zookeys.1165.81776-treatment6.xml]

<!DOCTYPE tp:taxon-treatment
  PUBLIC "-//TaxonX//DTD Taxonomic Treatment Publishing DTD v0 20100105//EN" "tax-treatment-NSO.dtd">
<tp:taxon-treatment xmlns:tp="http://www.plazi.org/taxpub"><tp:treatment-meta><kwd-group><label>Taxon classification</label><kwd>
                <named-content content-type="kingdom">Animalia</named-content>
              </kwd><kwd>
                <named-content content-type="order">Hemiptera</named-content>
              </kwd><kwd>
                <named-content content-type="family">Cicadellidae</named-content>
              </kwd></kwd-group><mixed-citation publication-type="journal"><person-group><name><surname>Li</surname><given-names>Hu</given-names></name><name><surname>Li</surname><given-names>Juan</given-names></name><name><surname>Webb</surname><given-names>Michael D.</given-names></name><name><surname>Wang</surname><given-names>Jia-Jia</given-names></name><name><surname>Dai</surname><given-names>Ren-Huai</given-names></name></person-group><article-title>﻿Six new species of the leafhopper subgenus <italic><tp:taxon-name><tp:taxon-name-part taxon-name-part-type="genus" reg="Pediopsoides"/><tp:taxon-name-part taxon-name-part-type="subgenus" reg="Pediopsoides">Pediopsoides</tp:taxon-name-part></tp:taxon-name></italic> (<italic><tp:taxon-name><tp:taxon-name-part taxon-name-part-type="genus" reg="Pediopsoides">Pediopsoides</tp:taxon-name-part></tp:taxon-name></italic>) (<tp:taxon-name><tp:taxon-name-part taxon-name-part-type="order">Hemiptera</tp:taxon-name-part></tp:taxon-name>, <tp:taxon-name><tp:taxon-name-part taxon-name-part-type="family">Cicadellidae</tp:taxon-name-part></tp:taxon-name>, <tp:taxon-name><tp:taxon-name-part taxon-name-part-type="subfamily">Eurymelinae</tp:taxon-name-part></tp:taxon-name>, <tp:taxon-name><tp:taxon-name-part taxon-name-part-type="tribe">Macropsini</tp:taxon-name-part></tp:taxon-name>) from China</article-title><source>Zookeys</source><day>05</day><month>06</month><year>2023</year><volume>1165</volume><fpage>183</fpage><lpage>201</lpage><pub-id pub-id-type="doi">10.3897/zookeys.1165.81776</pub-id></mixed-citation></tp:treatment-meta><tp:nomenclature><label>﻿</label><tp:taxon-name><object-id xmlns:xlink="http://www.w3.org/1999/xlink" content-type="arpha" xlink:type="simple">E3154D30-8C3E-54E3-8AA0-F9AD1C1B64B0</object-id><tp:taxon-name-part taxon-name-part-type="genus" reg="Pediopsoides">Pediopsoides</tp:taxon-name-part> (<tp:taxon-name-part taxon-name-part-type="subgenus" reg="Pediopsoides">Pediopsoides</tp:taxon-name-part>) <tp:taxon-name-part taxon-name-part-type="species" reg="flavus">flavus</tp:taxon-name-part><object-id xmlns:xlink="http://www.w3.org/1999/xlink" content-type="zoobank" xlink:type="simple">https://zoobank.org/B14A1732-D5CB-4F19-87D4-13065518435A</object-id></tp:taxon-name><tp:taxon-authority>Li &amp; Dai</tp:taxon-authority><tp:taxon-status xmlns:xlink="http://www.w3.org/1999/xlink" xlink:type="simple">sp. nov.</tp:taxon-status><xref ref-type="fig" rid="F4">Figs 34–43</xref></tp:nomenclature><tp:treatment-sec sec-type="material" id="SECID0EKDAI"><title>Material examined.</title><p><bold><italic>Holotype</italic></bold> ♂, China: Yunnan Province, Lushui City, Pianma Town, <named-content xmlns:xlink="http://www.w3.org/1999/xlink" content-type="dwc:verbatimCoordinates" xlink:type="simple"><named-content content-type="geo-json" specific-use="{&#34;type&#34;:&#34;Point&#34;,&#34;coordinates&#34;:[98.631944,26.009444]}" id="NCID0EYDAI" xlink:type="simple">26°0′34″N, 98°37′55″E</named-content></named-content>, 1152 m above sea level, 26.v.2019, collected by Jia-Jia Wang and Chao Zhang; <bold><italic>Paratypes</italic></bold>: 1 ♂ 1 ♀, same data as the holotype (<abbrev xmlns:xlink="http://www.w3.org/1999/xlink" xlink:title="Institute of Entomology of Guizhou University, Guiyang, China" id="ABBRID0EAEAI" xlink:type="simple">GUGC</abbrev>).</p></tp:treatment-sec><tp:treatment-sec sec-type="description" id="SECID0EEEAI"><title>Description.</title><p><bold><italic>Body color</italic></bold> (Figs <xref ref-type="fig" rid="F4">34–36</xref>). Head (Fig. <xref ref-type="fig" rid="F4">34</xref>) lemon yellow, central part slightly brownish yellow; face (Fig. <xref ref-type="fig" rid="F4">36</xref>) evenly lemon yellow except for slightly brownish yellow postclypeus, eyes black. Pronotum (Fig. <xref ref-type="fig" rid="F4">34</xref>) with yellow ground color, slightly brown to dark brown or even black around median line and posterior margin. Mesonotum (Fig. <xref ref-type="fig" rid="F4">34</xref>) yellowish brown, basal triangles black, punctations on surface dark brown, posterior submargin of mesoscutum with pair of small black spots. Forewing (Figs <xref ref-type="fig" rid="F4">34</xref>, <xref ref-type="fig" rid="F4">35</xref>) dark brown, veins concolorous. Legs evenly yellowish.</p><p><bold><italic>Body form</italic></bold> (Figs <xref ref-type="fig" rid="F4">34–36</xref>). Head including eyes (Fig. <xref ref-type="fig" rid="F4">34</xref>) narrower than pronotum, crown very short, roundly projecting forward. Face (Fig. <xref ref-type="fig" rid="F4">36</xref>) including eyes slightly wider than long, postclypeus with indistinct longitudinal carina, distance between ocelli nearly 6 × that from ocellus to adjacent eye. Pronotum (Fig. <xref ref-type="fig" rid="F4">34</xref>) 2.6 × wider than long, with weak oblique striations, anterior margin projecting forward, and posterior margin clearly concave at midlength. Mesonotum (Fig. <xref ref-type="fig" rid="F4">34</xref>) nearly 1.68 × longer than pronotum. Forewing (Figs <xref ref-type="fig" rid="F4">34</xref>, <xref ref-type="fig" rid="F4">35</xref>) with veins prominent.</p><p><bold><italic>Male genitalia</italic></bold> (Figs <xref ref-type="fig" rid="F4">37–43</xref>). Pygofer side (Fig. <xref ref-type="fig" rid="F4">37</xref>) broad basally, lobe with caudal margin truncate and dorsal margins straight, ventral margin with apical half margined with several minute teeth (Fig. <xref ref-type="fig" rid="F4">38</xref>) and marginal setae. Subgenital plate (Fig. <xref ref-type="fig" rid="F4">37</xref>) slender, nearly parallel sided, distinctly shorter than ventral margin of pygofer, surface with fine setae. Dorsal connective (Fig. <xref ref-type="fig" rid="F4">39</xref>) with apical process long, tapered gradually, and twisted basally with acute tip, lateral margins smooth. Style (Fig. <xref ref-type="fig" rid="F4">40</xref>) slightly angled at basal 2/5, stem slightly sinuate, and slightly broader in central part. Connective (Fig. <xref ref-type="fig" rid="F4">41</xref>) with anterior margin wider than posterior margin, both lateral arms twisted dorsally. Aedeagus (Figs <xref ref-type="fig" rid="F4">42</xref>, <xref ref-type="fig" rid="F4">43</xref>) broad basally, dorsal apodeme developed, shaft slender, bent dorsally, tapered to pointed apex and U-shaped in lateral view, in ventral aspect shaft with round apex, inflated at midlength, lateral margins with pair of small spines pointed basolaterally, gonopore apical on ventral surface.</p></tp:treatment-sec><tp:treatment-sec sec-type="description" id="SECID0EZHAI"><title>Measurement.</title><p>Body length (including tegmen): 5.5–5.6 mm.</p></tp:treatment-sec><tp:treatment-sec sec-type="distribution" id="SECID0E5HAI"><title>Distribution.</title><p>China (Yunnan Province).</p></tp:treatment-sec><tp:treatment-sec sec-type="etymology" id="SECID0EDIAI"><title>Etymology.</title><p>The specific epithet is derived from the Latin word <italic><tp:taxon-name><tp:taxon-name-part taxon-name-part-type="genus" reg="Pediopsoides"/><tp:taxon-name-part taxon-name-part-type="species" reg="flavus">flavus</tp:taxon-name-part></tp:taxon-name></italic>, referring to the yellowish color of the species especially on the face.</p></tp:treatment-sec><tp:treatment-sec sec-type="remarks" id="SECID0ETIAI"><title>Remarks.</title><p>The new species is similar to <tp:taxon-name><tp:taxon-name-part taxon-name-part-type="genus" reg="Pediopsoides">P.</tp:taxon-name-part> (<tp:taxon-name-part taxon-name-part-type="subgenus" reg="Pediopsoides">P.</tp:taxon-name-part>) <tp:taxon-name-part taxon-name-part-type="species" reg="damingshanensis">damingshanensis</tp:taxon-name-part></tp:taxon-name> and <tp:taxon-name><tp:taxon-name-part taxon-name-part-type="genus" reg="Pediopsoides">P.</tp:taxon-name-part> (<tp:taxon-name-part taxon-name-part-type="subgenus" reg="Pediopsoides">P.</tp:taxon-name-part>) <tp:taxon-name-part taxon-name-part-type="species" reg="ailaoshanensis">ailaoshanensis</tp:taxon-name-part></tp:taxon-name> but can be distinguished from them and other congeners by the following male genitalia characters: aedeagus with shaft inflated at midlength in ventral view with a pair of small spines near apex; pygofer ventral margin with apical half distinctly margined with several minute teeth; differently shaped dorsal connective.</p><fig id="F5" position="float" orientation="portrait"><object-id xmlns:xlink="http://www.w3.org/1999/xlink" content-type="doi" xlink:type="simple">10.3897/zookeys.1165.81776.figures44-53</object-id><object-id xmlns:xlink="http://www.w3.org/1999/xlink" content-type="arpha" xlink:type="simple">AECC6C22-DB90-5A53-BBCD-F61F4BF68E4F</object-id><label>Figures 44–53.</label><caption><p><tp:taxon-name><tp:taxon-name-part taxon-name-part-type="genus" reg="Pediopsoides">Pediopsoides</tp:taxon-name-part> (<tp:taxon-name-part taxon-name-part-type="subgenus" reg="Pediopsoides">Pediopsoides</tp:taxon-name-part>) <tp:taxon-name-part taxon-name-part-type="species" reg="pianmaensis">pianmaensis</tp:taxon-name-part></tp:taxon-name> Li &amp; Dai, sp. nov. <bold>44</bold> male habitus, dorsal view <bold>45</bold> male habitus, lateral view <bold>46</bold> face <bold>47</bold> male pygofer and subgenital plate, lateral view <bold>48</bold> pygofer inner ventral distal margin in direction of arrow in Fig. <xref ref-type="fig" rid="F5">47</xref>, ventromedial view <bold>49</bold> dorsal connective, lateral view <bold>50</bold> style, lateral view <bold>51</bold> connective, dorsal view <bold>52</bold> aedeagus, lateral view <bold>53</bold> aedeagus, ventral view. Scale bars: 1 mm (<bold>44, 45</bold>); 0.5 mm (<bold>46</bold>).</p></caption><graphic xmlns:xlink="http://www.w3.org/1999/xlink" xlink:href="zookeys-1165-183_article-81776__-g005.jpg" position="float" orientation="portrait" xlink:type="simple" id="oo_859816.jpg"><uri content-type="original_file" xlink:type="simple">https://binary.pensoft.net/fig/859816</uri></graphic></fig></tp:treatment-sec><tp:treatment-sec><!--Section generated to contain objects referenced in tp:taxon-treatment.--><fig id="F4" position="float" orientation="portrait"><object-id xmlns:xlink="http://www.w3.org/1999/xlink" content-type="doi" xlink:type="simple">10.3897/zookeys.1165.81776.figures34-43</object-id><object-id xmlns:xlink="http://www.w3.org/1999/xlink" content-type="arpha" xlink:type="simple">78147405-3CCE-501E-A9E1-9E218C76953C</object-id><label>Figures 34–43.</label><caption><p><tp:taxon-name><tp:taxon-name-part taxon-name-part-type="genus" reg="Pediopsoides">Pediopsoides</tp:taxon-name-part> (<tp:taxon-name-part taxon-name-part-type="subgenus" reg="Pediopsoides">Pediopsoides</tp:taxon-name-part>) <tp:taxon-name-part taxon-name-part-type="species" reg="flavus">flavus</tp:taxon-name-part></tp:taxon-name> Li &amp; Dai, sp. nov. <bold>34</bold> male habitus, dorsal view <bold>35</bold> male habitus, lateral view <bold>36</bold> face <bold>37</bold> male pygofer and subgenital plate, lateral view <bold>38</bold> pygofer inner ventral distal margins in direction of arrow in Fig. <xref ref-type="fig" rid="F4">37</xref>, ventral view <bold>39</bold> dorsal connective, lateral view <bold>40</bold> style, lateral view <bold>41</bold> connective, dorsal view <bold>42</bold> aedeagus, lateral view <bold>43</bold> apical half of aedeagus, ventral view. Scale bars: 1 mm (<bold>34, 35</bold>); 0.5 mm (<bold>36</bold>).</p></caption><graphic xmlns:xlink="http://www.w3.org/1999/xlink" xlink:href="zookeys-1165-183_article-81776__-g004.jpg" position="float" orientation="portrait" xlink:type="simple" id="oo_859815.jpg"><uri content-type="original_file" xlink:type="simple">https://binary.pensoft.net/fig/859815</uri></graphic></fig></tp:treatment-sec></tp:taxon-treatment>
