# Supplementary material for: ﻿Six new species of the leafhopper subgenus Pediopsoides (Pediopsoides) (Hemiptera, Cicadellidae, Eurymelinae, Macropsini) from China
Source: Zookeys. 2023 Jun 5;1165:183–201. doi: 10.3897/zookeys.1165.81776 (PMC10261970; doi:10.3897/zookeys.1165.81776)
Supplement: XML Treatment for Pediopsoides (Pediopsoides) pianmaensis [file zookeys.1165.81776-treatment7.xml]

<!DOCTYPE tp:taxon-treatment
  PUBLIC "-//TaxonX//DTD Taxonomic Treatment Publishing DTD v0 20100105//EN" "tax-treatment-NSO.dtd">
<tp:taxon-treatment xmlns:tp="http://www.plazi.org/taxpub"><tp:treatment-meta><kwd-group><label>Taxon classification</label><kwd>
                <named-content content-type="kingdom">Animalia</named-content>
              </kwd><kwd>
                <named-content content-type="order">Hemiptera</named-content>
              </kwd><kwd>
                <named-content content-type="family">Cicadellidae</named-content>
              </kwd></kwd-group><mixed-citation publication-type="journal"><person-group><name><surname>Li</surname><given-names>Hu</given-names></name><name><surname>Li</surname><given-names>Juan</given-names></name><name><surname>Webb</surname><given-names>Michael D.</given-names></name><name><surname>Wang</surname><given-names>Jia-Jia</given-names></name><name><surname>Dai</surname><given-names>Ren-Huai</given-names></name></person-group><article-title>﻿Six new species of the leafhopper subgenus <italic><tp:taxon-name><tp:taxon-name-part taxon-name-part-type="genus" reg="Pediopsoides"/><tp:taxon-name-part taxon-name-part-type="subgenus" reg="Pediopsoides">Pediopsoides</tp:taxon-name-part></tp:taxon-name></italic> (<italic><tp:taxon-name><tp:taxon-name-part taxon-name-part-type="genus" reg="Pediopsoides">Pediopsoides</tp:taxon-name-part></tp:taxon-name></italic>) (<tp:taxon-name><tp:taxon-name-part taxon-name-part-type="order">Hemiptera</tp:taxon-name-part></tp:taxon-name>, <tp:taxon-name><tp:taxon-name-part taxon-name-part-type="family">Cicadellidae</tp:taxon-name-part></tp:taxon-name>, <tp:taxon-name><tp:taxon-name-part taxon-name-part-type="subfamily">Eurymelinae</tp:taxon-name-part></tp:taxon-name>, <tp:taxon-name><tp:taxon-name-part taxon-name-part-type="tribe">Macropsini</tp:taxon-name-part></tp:taxon-name>) from China</article-title><source>Zookeys</source><day>05</day><month>06</month><year>2023</year><volume>1165</volume><fpage>183</fpage><lpage>201</lpage><pub-id pub-id-type="doi">10.3897/zookeys.1165.81776</pub-id></mixed-citation></tp:treatment-meta><tp:nomenclature><label>﻿</label><tp:taxon-name><object-id xmlns:xlink="http://www.w3.org/1999/xlink" content-type="arpha" xlink:type="simple">ED7337B6-1BB0-5EFB-906E-44FF01E6367C</object-id><tp:taxon-name-part taxon-name-part-type="genus" reg="Pediopsoides">Pediopsoides</tp:taxon-name-part> (<tp:taxon-name-part taxon-name-part-type="subgenus" reg="Pediopsoides">Pediopsoides</tp:taxon-name-part>) <tp:taxon-name-part taxon-name-part-type="species" reg="pianmaensis">pianmaensis</tp:taxon-name-part><object-id xmlns:xlink="http://www.w3.org/1999/xlink" content-type="zoobank" xlink:type="simple">https://zoobank.org/D01764DB-3185-4000-8A99-41387246293A</object-id></tp:taxon-name><tp:taxon-authority>Li &amp; Dai</tp:taxon-authority><tp:taxon-status xmlns:xlink="http://www.w3.org/1999/xlink" xlink:type="simple">sp. nov.</tp:taxon-status><xref ref-type="fig" rid="F5">Figs 44–53</xref></tp:nomenclature><tp:treatment-sec sec-type="material" id="SECID0E3MAI"><title>Material examined.</title><p><bold><italic>Holotype</italic></bold> ♂, China: Yunnan Province, Lushui City, Pianma Town, <named-content xmlns:xlink="http://www.w3.org/1999/xlink" content-type="dwc:verbatimCoordinates" xlink:type="simple"><named-content content-type="geo-json" specific-use="{&#34;type&#34;:&#34;Point&#34;,&#34;coordinates&#34;:[98.631944,26.009444]}" id="NCID0EKNAI" xlink:type="simple">26°0′34″N, 98°37′55″E</named-content></named-content>, 1152 m above sea level, 26.v.2019, collected by Jia-Jia Wang and Chao Zhang; <bold><italic>Paratype</italic></bold>: 1 ♂, same data as the holotype (<abbrev xmlns:xlink="http://www.w3.org/1999/xlink" xlink:title="Institute of Entomology of Guizhou University, Guiyang, China" id="ABBRID0ESNAI" xlink:type="simple">GUGC</abbrev>).</p></tp:treatment-sec><tp:treatment-sec sec-type="description" id="SECID0EWNAI"><title>Description.</title><p><bold><italic>Body color</italic></bold> (Figs <xref ref-type="fig" rid="F5">44–46</xref>). Head yellowish brown; face (Fig. <xref ref-type="fig" rid="F5">46</xref>) with postclypeus with large pale brown area centrally, anteclypeus with black apical half, eyes brown to black with reddish tinge. Pronotum (Fig. <xref ref-type="fig" rid="F5">44</xref>) yellowish brown on regions near eyes and lateral margins, other parts dark brown to black. Mesonotum (Fig. <xref ref-type="fig" rid="F5">44</xref>) yellowish brown, basal triangles and two small round spots between them black, median stripe dark brown. Forewing (Figs <xref ref-type="fig" rid="F5">44</xref>, <xref ref-type="fig" rid="F5">45</xref>) brown, veins darker. Legs yellowish brown with black marks.</p><p><bold><italic>Body form</italic></bold> (Figs <xref ref-type="fig" rid="F5">44–46</xref>). Head across eyes (Fig. <xref ref-type="fig" rid="F5">44</xref>) narrower than pronotum, crown short, parallel sided. Face across eyes (Fig. <xref ref-type="fig" rid="F5">46</xref>) wider than long, surface with clear punctures and striae, upper part of postclypeus with weak longitudinal carina, distance between ocelli nearly 6.2 × that from ocellus to adjacent eye. Pronotum (Fig. <xref ref-type="fig" rid="F5">44</xref>) with indistinct longitudinal carina medially, 2.9 × as wide as long, with weak oblique striations, anterior margin roundly produced in front of eyes and posterior margin concave at midlength. Mesonotum (Fig. <xref ref-type="fig" rid="F5">44</xref>) ~ 1.7 × as long as pronotum, triangular. Forewing (Figs <xref ref-type="fig" rid="F5">44</xref>, <xref ref-type="fig" rid="F5">45</xref>) with venation prominent.</p><fig id="F6" position="float" orientation="portrait"><object-id xmlns:xlink="http://www.w3.org/1999/xlink" content-type="doi" xlink:type="simple">10.3897/zookeys.1165.81776.figures54-60</object-id><object-id xmlns:xlink="http://www.w3.org/1999/xlink" content-type="arpha" xlink:type="simple">42DDAD54-D221-5D65-9703-2BC679CD5E70</object-id><label>Figures 54–60.</label><caption><p><tp:taxon-name><tp:taxon-name-part taxon-name-part-type="genus" reg="Pediopsoides">Pediopsoides</tp:taxon-name-part> (<tp:taxon-name-part taxon-name-part-type="subgenus" reg="Pediopsoides">Pediopsoides</tp:taxon-name-part>) <tp:taxon-name-part taxon-name-part-type="species" reg="huangi">huangi</tp:taxon-name-part></tp:taxon-name> Li &amp; Dai, sp. nov. (after <xref ref-type="bibr" rid="B6">Huang and Viraktamath 1993</xref>) <bold>54</bold> male pygofer and subgenital plate, lateral view <bold>55</bold> pygofer inner ventral distal margin, ventral view <bold>56</bold> pygofer inner ventral distal margin, ventromedial view <bold>57</bold> dorsal connective, lateral view <bold>58</bold> style, lateral view <bold>59</bold> aedeagus, lateral view <bold>60</bold> aedeagus, dorsal view.</p></caption><graphic xmlns:xlink="http://www.w3.org/1999/xlink" xlink:href="zookeys-1165-183_article-81776__-g006.jpg" position="float" orientation="portrait" xlink:type="simple" id="oo_859817.jpg"><uri content-type="original_file" xlink:type="simple">https://binary.pensoft.net/fig/859817</uri></graphic></fig><fig id="F7" position="float" orientation="portrait"><object-id xmlns:xlink="http://www.w3.org/1999/xlink" content-type="doi" xlink:type="simple">10.3897/zookeys.1165.81776.figures61-82</object-id><object-id xmlns:xlink="http://www.w3.org/1999/xlink" content-type="arpha" xlink:type="simple">8174E7C4-F060-5EBF-914D-CC83F77335B2</object-id><label>Figures 61–82.</label><caption><p>Aedeagus of <tp:taxon-name><tp:taxon-name-part taxon-name-part-type="genus" reg="Pediopsoides">Pediopsoides</tp:taxon-name-part> (<tp:taxon-name-part taxon-name-part-type="subgenus" reg="Pediopsoides">Pediopsoides</tp:taxon-name-part>)</tp:taxon-name> species, lateral (61, 63, 65, 67, 69, 71, 73, 75, 77, 79, 81) and ventral view (62, 64, 66, 68, 70, 72, 74, 76, 78, 80, 82) <bold>61, 62</bold><tp:taxon-name><tp:taxon-name-part taxon-name-part-type="genus" reg="Pediopsoides">P.</tp:taxon-name-part> (<tp:taxon-name-part taxon-name-part-type="subgenus" reg="Pediopsoides">P.</tp:taxon-name-part>) <tp:taxon-name-part taxon-name-part-type="species" reg="albus">albus</tp:taxon-name-part></tp:taxon-name><bold>63, 64</bold><tp:taxon-name><tp:taxon-name-part taxon-name-part-type="genus" reg="Pediopsoides">P.</tp:taxon-name-part> (<tp:taxon-name-part taxon-name-part-type="subgenus" reg="Pediopsoides">P.</tp:taxon-name-part>) <tp:taxon-name-part taxon-name-part-type="species" reg="amplificatus">amplificatus</tp:taxon-name-part></tp:taxon-name><bold>65, 66</bold><tp:taxon-name><tp:taxon-name-part taxon-name-part-type="genus" reg="Pediopsoides">P.</tp:taxon-name-part> (<tp:taxon-name-part taxon-name-part-type="subgenus" reg="Pediopsoides">P.</tp:taxon-name-part>) <tp:taxon-name-part taxon-name-part-type="species" reg="anchorides">anchorides</tp:taxon-name-part></tp:taxon-name> (after <xref ref-type="bibr" rid="B17">Yang and Zhang 2013</xref>) <bold>67, 68</bold><tp:taxon-name><tp:taxon-name-part taxon-name-part-type="genus" reg="Pediopsoides">P.</tp:taxon-name-part> (<tp:taxon-name-part taxon-name-part-type="subgenus" reg="Pediopsoides">P.</tp:taxon-name-part>) <tp:taxon-name-part taxon-name-part-type="species" reg="bispinatus">bispinatus</tp:taxon-name-part></tp:taxon-name><bold>69, 70</bold><tp:taxon-name><tp:taxon-name-part taxon-name-part-type="genus" reg="Pediopsoides">P.</tp:taxon-name-part> (<tp:taxon-name-part taxon-name-part-type="subgenus" reg="Pediopsoides">P.</tp:taxon-name-part>) <tp:taxon-name-part taxon-name-part-type="species" reg="damingshanensis">damingshanensis</tp:taxon-name-part></tp:taxon-name><bold>71, 72</bold><tp:taxon-name><tp:taxon-name-part taxon-name-part-type="genus" reg="Pediopsoides">P.</tp:taxon-name-part> (<tp:taxon-name-part taxon-name-part-type="subgenus" reg="Pediopsoides">P.</tp:taxon-name-part>) <tp:taxon-name-part taxon-name-part-type="species" reg="jingdongensis">jingdongensis</tp:taxon-name-part></tp:taxon-name> (after <xref ref-type="bibr" rid="B18">Zhang 2010</xref>) <bold>73, 74</bold><tp:taxon-name><tp:taxon-name-part taxon-name-part-type="genus" reg="Pediopsoides">P.</tp:taxon-name-part> (<tp:taxon-name-part taxon-name-part-type="subgenus" reg="Pediopsoides">P.</tp:taxon-name-part>) <tp:taxon-name-part taxon-name-part-type="species" reg="kodaiana">kodaiana</tp:taxon-name-part></tp:taxon-name> (after <xref ref-type="bibr" rid="B16">Viraktamath 1996</xref>) <bold>75, 76</bold><tp:taxon-name><tp:taxon-name-part taxon-name-part-type="genus" reg="Pediopsoides">P.</tp:taxon-name-part> (<tp:taxon-name-part taxon-name-part-type="subgenus" reg="Pediopsoides">P.</tp:taxon-name-part>) <tp:taxon-name-part taxon-name-part-type="species" reg="longiapophysis">longiapophysis</tp:taxon-name-part></tp:taxon-name><bold>77, 78</bold><tp:taxon-name><tp:taxon-name-part taxon-name-part-type="genus" reg="Pediopsoides">P.</tp:taxon-name-part> (<tp:taxon-name-part taxon-name-part-type="subgenus" reg="Pediopsoides">P.</tp:taxon-name-part>) <tp:taxon-name-part taxon-name-part-type="species" reg="nigrolabium">nigrolabium</tp:taxon-name-part></tp:taxon-name><bold>79, 80</bold><tp:taxon-name><tp:taxon-name-part taxon-name-part-type="genus" reg="Pediopsoides">P.</tp:taxon-name-part> (<tp:taxon-name-part taxon-name-part-type="subgenus" reg="Pediopsoides">P.</tp:taxon-name-part>) <tp:taxon-name-part taxon-name-part-type="species" reg="satsumensis">satsumensis</tp:taxon-name-part></tp:taxon-name> (after <xref ref-type="bibr" rid="B5">Hamilton 1980</xref>) <bold>81, 82</bold><tp:taxon-name><tp:taxon-name-part taxon-name-part-type="genus" reg="Pediopsoides">P.</tp:taxon-name-part> (<tp:taxon-name-part taxon-name-part-type="subgenus" reg="Pediopsoides">P.</tp:taxon-name-part>) <tp:taxon-name-part taxon-name-part-type="species" reg="tishetshkini">tishetshkini</tp:taxon-name-part></tp:taxon-name>.</p></caption><graphic xmlns:xlink="http://www.w3.org/1999/xlink" xlink:href="zookeys-1165-183_article-81776__-g007.jpg" position="float" orientation="portrait" xlink:type="simple" id="oo_859818.jpg"><uri content-type="original_file" xlink:type="simple">https://binary.pensoft.net/fig/859818</uri></graphic></fig><p><bold><italic>Male genitalia</italic></bold> (Figs <xref ref-type="fig" rid="F5">47–53</xref>). Pygofer side (Fig. <xref ref-type="fig" rid="F5">47</xref>) broad basally, lobe stout, slightly prolonged caudally, with dorsal margin straight with rounded caudal margin, ventral margin infolded, caudal half with prominent tooth-like distal process preceded by a series of small teeth (Fig. <xref ref-type="fig" rid="F5">48</xref>). Subgenital plate (Fig. <xref ref-type="fig" rid="F5">47</xref>) shorter than ventral margin of pygofer, surface with fine setae. Dorsal connective as in Fig. <xref ref-type="fig" rid="F5">49</xref>. Style (Fig. <xref ref-type="fig" rid="F5">50</xref>) angled at about basal 2/5, stem slightly broader in central part and slightly narrowed subapically. Connective (Fig. <xref ref-type="fig" rid="F5">51</xref>), anterior margin wider than posterior margin, both lateral arms twisted dorsally. Aedeagus (Figs <xref ref-type="fig" rid="F5">52</xref>, <xref ref-type="fig" rid="F5">53</xref>) basally broad, dorsal apodeme developed; in lateral aspect, shaft gradually tapered to acute apex, bent dorsally, nearly U-shaped, in ventral view, weakly tumid at midlength, apex rounded, without process, gonopore apical.</p></tp:treatment-sec><tp:treatment-sec sec-type="description" id="SECID0EMZAI"><title>Measurement.</title><p>Body length (including tegmen): 4.6–4.7 mm.</p></tp:treatment-sec><tp:treatment-sec sec-type="distribution" id="SECID0ERZAI"><title>Distribution.</title><p>China (Yunnan Province).</p></tp:treatment-sec><tp:treatment-sec sec-type="etymology" id="SECID0EWZAI"><title>Etymology.</title><p>The specific epithet refers to the type locality of the new species, Pianma Town, combined with the Latin adjectival suffix -<italic>ensis</italic>, meaning from a place.</p></tp:treatment-sec><tp:treatment-sec sec-type="remarks" id="SECID0E5ZAI"><title>Remarks.</title><p>The new species has the dorsal connective similar to that in <tp:taxon-name><tp:taxon-name-part taxon-name-part-type="genus" reg="Pediopsoides">P.</tp:taxon-name-part> (<tp:taxon-name-part taxon-name-part-type="subgenus" reg="Pediopsoides">P.</tp:taxon-name-part>) <tp:taxon-name-part taxon-name-part-type="species" reg="ailaoshanensis">ailaoshanensis</tp:taxon-name-part></tp:taxon-name>, but can be distinguished from the latter by the simple aedeagal shaft without processes; it differs from other congeners by the combined features of dorsal connective, aedeagus and male pygofer processes.</p></tp:treatment-sec><tp:treatment-sec><!--Section generated to contain objects referenced in tp:taxon-treatment.--><fig id="F5" position="float" orientation="portrait"><object-id xmlns:xlink="http://www.w3.org/1999/xlink" content-type="doi" xlink:type="simple">10.3897/zookeys.1165.81776.figures44-53</object-id><object-id xmlns:xlink="http://www.w3.org/1999/xlink" content-type="arpha" xlink:type="simple">AECC6C22-DB90-5A53-BBCD-F61F4BF68E4F</object-id><label>Figures 44–53.</label><caption><p><tp:taxon-name><tp:taxon-name-part taxon-name-part-type="genus" reg="Pediopsoides">Pediopsoides</tp:taxon-name-part> (<tp:taxon-name-part taxon-name-part-type="subgenus" reg="Pediopsoides">Pediopsoides</tp:taxon-name-part>) <tp:taxon-name-part taxon-name-part-type="species" reg="pianmaensis">pianmaensis</tp:taxon-name-part></tp:taxon-name> Li &amp; Dai, sp. nov. <bold>44</bold> male habitus, dorsal view <bold>45</bold> male habitus, lateral view <bold>46</bold> face <bold>47</bold> male pygofer and subgenital plate, lateral view <bold>48</bold> pygofer inner ventral distal margin in direction of arrow in Fig. <xref ref-type="fig" rid="F5">47</xref>, ventromedial view <bold>49</bold> dorsal connective, lateral view <bold>50</bold> style, lateral view <bold>51</bold> connective, dorsal view <bold>52</bold> aedeagus, lateral view <bold>53</bold> aedeagus, ventral view. Scale bars: 1 mm (<bold>44, 45</bold>); 0.5 mm (<bold>46</bold>).</p></caption><graphic xmlns:xlink="http://www.w3.org/1999/xlink" xlink:href="zookeys-1165-183_article-81776__-g005.jpg" position="float" orientation="portrait" xlink:type="simple" id="oo_859816.jpg"><uri content-type="original_file" xlink:type="simple">https://binary.pensoft.net/fig/859816</uri></graphic></fig></tp:treatment-sec><ref-list><ref id="B6"><mixed-citation xmlns:xlink="http://www.w3.org/1999/xlink" xlink:type="simple"><person-group><name name-style="western"><surname>Huang</surname><given-names>KW</given-names></name><name name-style="western"><surname>Viraktamath</surname><given-names>CA</given-names></name></person-group> (<year>1993</year>) <article-title>The Macropsine Leafhoppers (<tp:taxon-name><tp:taxon-name-part taxon-name-part-type="suborder">Homoptera</tp:taxon-name-part></tp:taxon-name>: <tp:taxon-name><tp:taxon-name-part taxon-name-part-type="family">Cicadellidae</tp:taxon-name-part></tp:taxon-name>) of Taiwan.</article-title><source>Chinese Journal of Entomology</source><volume>13</volume>: <fpage>361</fpage>–<lpage>373</lpage>.</mixed-citation></ref><ref id="B17"><mixed-citation xmlns:xlink="http://www.w3.org/1999/xlink" xlink:type="simple"><person-group><name name-style="western"><surname>Yang</surname><given-names>LY</given-names></name><name name-style="western"><surname>Zhang</surname><given-names>YL</given-names></name></person-group> (<year>2013</year>) <article-title>Leafhopper genus <italic><tp:taxon-name><tp:taxon-name-part taxon-name-part-type="genus">Pediopsoides</tp:taxon-name-part></tp:taxon-name></italic> Matsumura (<tp:taxon-name><tp:taxon-name-part taxon-name-part-type="order">Hemiptera</tp:taxon-name-part></tp:taxon-name>: <tp:taxon-name><tp:taxon-name-part taxon-name-part-type="family">Cicadellidae</tp:taxon-name-part></tp:taxon-name>: <tp:taxon-name><tp:taxon-name-part taxon-name-part-type="subfamily">Macropsinae</tp:taxon-name-part></tp:taxon-name>), with descriptions of two new species from China.</article-title><source>Zootaxa</source><volume>3734</volume>(<issue>5</issue>): <fpage>583</fpage>–<lpage>590</lpage>. <ext-link xlink:href="10.11646/zootaxa.3734.5.7" ext-link-type="doi" xlink:type="simple">https://doi.org/10.11646/zootaxa.3734.5.7</ext-link></mixed-citation></ref><ref id="B18"><mixed-citation xmlns:xlink="http://www.w3.org/1999/xlink" xlink:type="simple"><person-group><name name-style="western"><surname>Zhang</surname><given-names>B</given-names></name></person-group> (<year>2010</year>) <article-title>Two new species of the macropsine leafhopper genus <italic><tp:taxon-name><tp:taxon-name-part taxon-name-part-type="genus">Pediopsoides</tp:taxon-name-part></tp:taxon-name></italic> Matsumura from southwest China (<tp:taxon-name><tp:taxon-name-part taxon-name-part-type="order">Hemiptera</tp:taxon-name-part></tp:taxon-name>: <tp:taxon-name><tp:taxon-name-part taxon-name-part-type="infraorder">Cicadomorpha</tp:taxon-name-part></tp:taxon-name>: <tp:taxon-name><tp:taxon-name-part taxon-name-part-type="family">Cicadellidae</tp:taxon-name-part></tp:taxon-name>).</article-title><source>Zootaxa</source><volume>2620</volume>(<issue>1</issue>): <fpage>56</fpage>–<lpage>62</lpage>. <ext-link xlink:href="10.11646/zootaxa.2620.1.4" ext-link-type="doi" xlink:type="simple">https://doi.org/10.11646/zootaxa.2620.1.4</ext-link></mixed-citation></ref><ref id="B16"><mixed-citation xmlns:xlink="http://www.w3.org/1999/xlink" xlink:type="simple"><person-group><name name-style="western"><surname>Viraktamath</surname><given-names>CA</given-names></name></person-group> (<year>1996</year>) <article-title>New Oriental <tp:taxon-name><tp:taxon-name-part taxon-name-part-type="subfamily">Macropsinae</tp:taxon-name-part></tp:taxon-name> with a key to species of the Indian subcontinent (<tp:taxon-name><tp:taxon-name-part taxon-name-part-type="class">Insecta</tp:taxon-name-part></tp:taxon-name>: <tp:taxon-name><tp:taxon-name-part taxon-name-part-type="suborder">Auchenorrhyncha</tp:taxon-name-part></tp:taxon-name>: <tp:taxon-name><tp:taxon-name-part taxon-name-part-type="family">Cicadellidae</tp:taxon-name-part></tp:taxon-name>). Entomologische Abhandlungen.</article-title><source>Stätliches Museum für Tierkunde, Dresden</source><volume>57</volume>(<issue>7</issue>): <fpage>183</fpage>–<lpage>200</lpage>.</mixed-citation></ref><ref id="B5"><mixed-citation xmlns:xlink="http://www.w3.org/1999/xlink" xlink:type="simple"><person-group><name name-style="western"><surname>Hamilton</surname><given-names>KGA</given-names></name></person-group> (<year>1980</year>) <article-title>Contributions to the study of the world <tp:taxon-name><tp:taxon-name-part taxon-name-part-type="tribe">Macropsini</tp:taxon-name-part></tp:taxon-name> (<tp:taxon-name><tp:taxon-name-part taxon-name-part-type="order">Rhynchota</tp:taxon-name-part></tp:taxon-name>: <tp:taxon-name><tp:taxon-name-part taxon-name-part-type="suborder">Homoptera</tp:taxon-name-part></tp:taxon-name>: <tp:taxon-name><tp:taxon-name-part taxon-name-part-type="family">Cicadellidae</tp:taxon-name-part></tp:taxon-name>).</article-title><source>Canadian Entomologist</source><volume>112</volume>(<issue>9</issue>): <fpage>875</fpage>–<lpage>932</lpage>. <ext-link xlink:href="10.4039/Ent112875-9" ext-link-type="doi" xlink:type="simple">https://doi.org/10.4039/Ent112875-9</ext-link></mixed-citation></ref></ref-list></tp:taxon-treatment>
